# Supplementary material for: Interplay of cell–cell contacts and RhoA/MRTF‐A signaling regulates cardiomyocyte identity
Source: EMBO J. 2018 May 15;37(12):e98133. doi: 10.15252/embj.201798133 (PMC6003642; doi:10.15252/embj.201798133)
Supplement: Supplementary file 3 — Source Data for Expanded View and Appendix [file EMBJ-37-e98133-s003.zip]

Archive with 18 entries (16 files):
- Source_Data_Appendix_figures/
- Source_Data_Appendix_figures/EMBOJ-2017-98133R_SourceDataForFigureS5a.xlsx
- Source_Data_Appendix_figures/EMBOJ-2017-98133R_SourceDataForFigureS6a.xlsx
- Source_Data_Appendix_figures/EMBOJ-2017-98133R_SourceDataForFigureS6b.pdf
- Source_Data_Appendix_figures/EMBOJ-2017-98133R_SourceDataForFigureS6b.xlsx
- Source_Data_Appendix_figures/EMBOJ-2017-98133R_SourceDataForFigureS6d.xlsx
- Source_Data_Appendix_figures/EMBOJ-2017-98133R_SourceDataForFigureS8h.xlsx
- Source_Data_Appendix_figures/EMBOJ-2017-98133R_SourceDataForFigureS8i.pdf
- Source_Data_Appendix_figures/EMBOJ-2017-98133R_SourceDataForFigureS8i.xlsx
- Source_Data_EV_figures/
- Source_Data_EV_figures/EMBOJ-2017-98133R_SourceDataForFigureEV1a.xlsx
- Source_Data_EV_figures/EMBOJ-2017-98133R_SourceDataForFigureEV1b.pdf
- Source_Data_EV_figures/EMBOJ-2017-98133R_SourceDataForFigureEV1b.xlsx
- Source_Data_EV_figures/EMBOJ-2017-98133R_SourceDataForFigureEV1d.xlsx
- Source_Data_EV_figures/EMBOJ-2017-98133R_SourceDataForFigureEV1e.xlsx
- Source_Data_EV_figures/EMBOJ-2017-98133R_SourceDataForFigureEV1f.xlsx
- Source_Data_EV_figures/EMBOJ-2017-98133R_SourceDataForFigureEV4a.xlsx
- Source_Data_EV_figures/EMBOJ-2017-98133R_SourceDataForFigureEV5a.xlsx
