# Supplementary material for: Interplay of cell–cell contacts and RhoA/MRTF‐A signaling regulates cardiomyocyte identity
Source: EMBO J. 2018 May 15;37(12):e98133. doi: 10.15252/embj.201798133 (PMC6003642; doi:10.15252/embj.201798133)
Supplement: Supplementary file 3 — Source Data for Expanded View and Appendix [file EMBJ-37-e98133-s003.zip › Source_Data_Appendix_figures/EMBOJ-2017-98133R_SourceDataForFigureS5a.xlsx]

## Sheet: Blatt1
Gene Expression during culture of WT CMs infected with control GFP and NLS-WT1OE lentivirus (values normalized to GAPDH and relative to GFP 0d)
	TNNT2				ACTC1				PPARg				CEBPa				FABP4				ADIPOQ				UCP1				ELOVL3
	d0	d14	d21		d0	d14	d21		d0	d14	d21		d0	d14	d21		d0	d14	d21		d0	d14	d21		d0	d14	d21		d0	d14	d21
GFP_1	0.76573	0.480466	0.440223		0.603493	0.334252	0.282537		1.33469	0.546998	1.45964		0.489263	1.14542	1.06635		0.456679	0.75448	2.88277		1.7924	0.514304	2.09419		1.08327	0.438421	1.06628		1.1234	1.29286	1.55711
GFP_2	1.04703	0.506701	0.42508		0.867484	0.331438	0.272119		0.36648	0.496618	2.42638		1.43384	1.52318	0.418292		1.54612	0.897792	2.98132		1.03039	0.91554	1.03462		0.790747	0.915473	1.07496		0.791174	1.86771	0.368763
GFP_3	1.18724	0.311566	0.279304		1.52902	0.376288	0.276243		1.29883	0.269211	0.197964		1.0769	0.756484	0.445959		0.997199	0.247081	1.63813		0.177205	2.58577	0.323244		1.12599	0.495854	0.236595		1.08543	3.01042	4.18047
NLS-WT1OE_1	1.01186	0.531414	0.423023		0.749609	0.303888	0.286978		1.9491	0.453857	0.391371		0.983217	0.942708	1.00743		1.27903	0.718746	2.32568		1.22824	0.537633	0.379743		0.904874	1.56839	0.951245		1.30891	1.0351	0.211814
NLS-WT1OE_2	1.1433	0.484077	0.433561		0.799411	0.245094	0.251584		1.39166	0.571572	0.583744		0.660112	0.932957	0.632081		0.567249	1.47279	1.6395		0.53782	0.791628	2.2645		2.37345	0.750742	1.54188		1.727	5.56224	1.50011
NLS-WT1OE_3	1.08058	0.745617	0.406946		1.12577	0.33859	0.22286		1.04674	1.58294	1.57146		1.32251	0.814103	0.640638		0.673408	0.9817	2.67911		1.14678	3.06842	0.296601		1.51172	0.330653	0.764659		0.420876	0.958046	2.0529
Average	d0	d14	d21		d0	d14	d21		d0	d14	d21		d0	d14	d21		d0	d14	d21		d0	d14	d21		d0	d14	d21		d0	d14	d21
GFP	1	0.432911	0.381536		1	0.347326	0.276966		1	0.437609	1.36133		1	1.14169	0.643534		1	0.633117	2.50074		1	1.33854	1.15068		1	0.616583	0.792614		1	2.057	2.03545
NLS-WT1OE	1.07858	0.587036	0.421177		0.891596	0.295857	0.253807		1.4625	0.869457	0.848859		0.988614	0.896589	0.760051		0.839897	1.05775	2.21476		0.970948	1.46589	0.980282		1.59668	0.883263	1.08593		1.15226	2.51846	1.25494
SD
GFP	0.214653	0.105904	0.0888587		0.476782	0.0251213	0.00524631		0.548937	0.147997	1.11746		0.47696	0.383359	0.366432		0.544726	0.341911	0.748664		0.808027	1.09861	0.891162		0.182473	0.260434	0.481546		0.181842	0.874288	1.95036
NLS-WT1OE	0.065745	0.13936	0.0134036		0.204322	0.0472621	0.0321165		0.45533	0.620693	0.633142		0.331234	0.0716016	0.214281		0.38399	0.382732	0.528607		0.377305	1.39362	1.11294		0.737968	0.629423	0.405736		0.667003	2.63627	0.944714
SEM
GFP	0.12393	0.0611436	0.0513026		0.27527	0.0145038	0.00302896		0.316929	0.0854459	0.645165		0.275373	0.221333	0.211559		0.314498	0.197402	0.432241		0.466515	0.634281	0.514512		0.105351	0.150362	0.278021		0.104987	0.50477	1.12604
NLS-WT1OE	0.0379579	0.0804596	0.00773855		0.117965	0.0272868	0.0185425		0.262885	0.358357	0.365545		0.191238	0.0413392	0.123715		0.221696	0.22097	0.305192		0.217837	0.80461	0.642559		0.426066	0.363397	0.234252		0.385094	1.52205	0.545431
