# Supplementary material for: Interplay of cell–cell contacts and RhoA/MRTF‐A signaling regulates cardiomyocyte identity
Source: EMBO J. 2018 May 15;37(12):e98133. doi: 10.15252/embj.201798133 (PMC6003642; doi:10.15252/embj.201798133)
Supplement: Supplementary file 3 — Source Data for Expanded View and Appendix [file EMBJ-37-e98133-s003.zip › Source_Data_Appendix_figures/EMBOJ-2017-98133R_SourceDataForFigureS6a.xlsx]

## Sheet: Blatt1
WT1 expression in scramble and shWT1 CMs by qRT-PCR (values normalized to GAPDH and relative to scramble)
scramble_1	1.58075
scramble_2	0.805083
scramble_3	0.9133
scramble_4	0.700866
shWT1_1	0.115536
shWT1_2	0.0574703
shWT1_3	0.137491
shWT1_4	0.0710934
Average
scramble	1
shWT1	0.0953976
SD
scramble	0.396763
shWT1	0.0374459
SEM
scramble	0.198381
shWT1	0.0187229
t-test	0.00393433
