# Supplementary material for: Interplay of cell–cell contacts and RhoA/MRTF‐A signaling regulates cardiomyocyte identity
Source: EMBO J. 2018 May 15;37(12):e98133. doi: 10.15252/embj.201798133 (PMC6003642; doi:10.15252/embj.201798133)
Supplement: Supplementary file 3 — Source Data for Expanded View and Appendix [file EMBJ-37-e98133-s003.zip › Source_Data_Appendix_figures/EMBOJ-2017-98133R_SourceDataForFigureS6b.xlsx]

## Sheet: Blatt1
Densitometric analysis of WT1 protein band detected by Western Blot in scramble and shWT1 CMs
(values are integrals (area x mean density) of each band normalized to Actin and relative to WT)
	OD
scramble_1	81.9286
scramble_2	85.7457
scramble_3	132.326
shWT1_1	27.1329
shWT1_2	31.4088
shWT1_3	19.0398
Average
scramble	100
shWT1	25.8605
SD
scramble	28.0599
shWT1	6.28191
SEM
scramble	16.2004
shWT1	3.62686
t-test	0.01111
