# Supplementary material for: Interplay of cell–cell contacts and RhoA/MRTF‐A signaling regulates cardiomyocyte identity
Source: EMBO J. 2018 May 15;37(12):e98133. doi: 10.15252/embj.201798133 (PMC6003642; doi:10.15252/embj.201798133)
Supplement: Supplementary file 3 — Source Data for Expanded View and Appendix [file EMBJ-37-e98133-s003.zip › Source_Data_Appendix_figures/EMBOJ-2017-98133R_SourceDataForFigureS6d.xlsx]

## Sheet: Blatt1
Gene Expression during culture of WT CMs infected with PPARgOE or PPARg/NLS-WT1OE lentivirus (values normalized to GAPDH and relative to PPARgOE)
	TNNT2					ACTC1					MYH7					PPARg					FABP4					ADIPOQ
	d7	d12	d16	d21		d7	d12	d16	d21		d7	d12	d16	d21		d7	d12	d16	d21		d7	d12	d16	d21		d7	d12	d16	d21
PPARgOE_1	1.27021	0.966781	0.837073	1.03372		1.08327	1.07849	1.11952	0.984864		0.8411	0.882692	1.1612	0.848264		0.910157	0.874376	0.893889	0.928485		0.701817	1.10744	1.06301	0.935168		0.847426	0.579636	1.16161	1.29669
PPARgOE_2	0.683147	1.03144	1.14768	0.973361		1.04413	0.903819	1.14717	0.974407		0.764108	0.900178	1.04973	1.49618		0.859988	0.939605	1.04853	0.836739		0.596613	0.970448	1.27629	0.861365		0.915391	1.13478	1.20349	1.2446
PPARgOE_3	1.04664	1.00178	1.01524	0.992918		0.872602	1.0177	0.733304	1.04073		1.39479	1.21713	0.789067	0.655554		1.22985	1.18602	1.05758	1.23478		1.70157	0.922117	0.660696	1.20347		1.23718	1.28558	0.634908	0.458704
PPARg/scramble_1	1.13451	0.902195	1.05726	0.496907		0.889148	0.70359	0.702701	0.651843		1.25206	1.42992	0.757317	0.83026		1.42473	0.953713	0.652915	0.90623		0.991488	1.01296	1.1253	0.871032		0.885098	1.06409	0.726971	0.546232
PPARg/scramble_2	1.15158	1.11687	1.0327	1.09775		0.956638	0.90088	1.15287	1.13257		0.886074	1.03056	0.728181	0.612565		0.918078	1.36858	0.812234	0.469013		0.841985	1.15763	1.30049	0.874692		0.803466	0.441541	0.859858	0.786155
PPARg/scramble_3	1.1246	0.779522	0.728538	1.32726		0.714668	1.26603	0.950385	1.07814		0.799405	0.682444	1.00844	1.24642		1.30314	0.980083	0.744925	1.07307		0.617567	0.751775	1.03714	0.714818		0.70269	0.944432	1.10341	0.422489
PPARg/scramble_4	1.25625	0.892709	0.700655	1.49791		1.07979	1.04439	0.758349	1.19279		0.478171	1.04083	0.60068	1.04774		1.00107	0.905996	1.20132	1.20819		0.848694	1.24692	0.965339	0.6995		1.03237	0.5298	0.698567	0.977512
Average	d7	d12	d16	d21		d7	d12	d16	d21		d7	d12	d16	d21		d7	d12	d16	d21		d7	d12	d16	d21		d7	d12	d16	d21
PPARgOE	1	1	1	1		1	1	1	1		1	1	1	1		1	1	1	1		1	1	1	1		1	1	1	1
PPARg/scramble	1.16674	0.922824	0.879788	1.10495		0.91006	0.97872	0.891077	1.01384		0.853927	1.04594	0.773654	0.934246		1.16175	1.05209	0.852848	0.914127		0.824933	1.04232	1.10707	0.79001		0.855906	0.744965	0.847202	0.683097
SD
PPARgOE	0.296298	0.0323665	0.155865	0.0307969		0.112053	0.0886673	0.231379	0.0356586		0.34406	0.188243	0.190987	0.440377		0.200634	0.164365	0.092006	0.208433		0.60985	0.0961285	0.312598	0.18003		0.208199	0.371772	0.316871	0.469499
PPARg/scramble	0.0607046	0.140857	0.191349	0.437265		0.152306	0.237074	0.204252	0.24583		0.318175	0.305413	0.170663	0.273632		0.24107	0.213206	0.241317	0.321417		0.154485	0.216362	0.144594	0.0958843		0.139304	0.305499	0.184708	0.247622
SEM
PPARgOE	0.171068	0.0186868	0.089989	0.0177806		0.0646936	0.0511921	0.133587	0.0205875		0.198643	0.108682	0.110266	0.254252		0.115836	0.0948962	0.0531197	0.120339		0.352097	0.0554998	0.180479	0.103941		0.120204	0.214643	0.182946	0.271065
PPARg/scramble	0.0303523	0.0704284	0.0956746	0.218633		0.0761532	0.118537	0.102126	0.122915		0.159087	0.152706	0.0853313	0.136816		0.120535	0.106603	0.120658	0.160709		0.0772424	0.108181	0.0722972	0.0479422		0.069652	0.15275	0.0923539	0.123811
