# Supplementary material for: Interplay of cell–cell contacts and RhoA/MRTF‐A signaling regulates cardiomyocyte identity
Source: EMBO J. 2018 May 15;37(12):e98133. doi: 10.15252/embj.201798133 (PMC6003642; doi:10.15252/embj.201798133)
Supplement: Supplementary file 3 — Source Data for Expanded View and Appendix [file EMBJ-37-e98133-s003.zip › Source_Data_Appendix_figures/EMBOJ-2017-98133R_SourceDataForFigureS8h.xlsx]

## Sheet: Blatt1
MYH10 expression in WT and MYH10mut CMs by qRT-PCR (values normalized to GAPDH and relative to WT)
WT_1	1.03906
WT_2	0.957892
WT_3	1.00304
MYH102mut_1	1.17051
MYH102mut_2	0.716697
MYH102mut_3	1.08702
Average
WT	1
MYH10mut	0.99141
SD
WT	0.0406717
MYH10mut	0.241543
SEM
WT	0.0234818
MYH10mut	0.139455
