# Supplementary material for: Interplay of cell–cell contacts and RhoA/MRTF‐A signaling regulates cardiomyocyte identity
Source: EMBO J. 2018 May 15;37(12):e98133. doi: 10.15252/embj.201798133 (PMC6003642; doi:10.15252/embj.201798133)
Supplement: Supplementary file 3 — Source Data for Expanded View and Appendix [file EMBJ-37-e98133-s003.zip › Source_Data_Appendix_figures/EMBOJ-2017-98133R_SourceDataForFigureS8i.xlsx]

## Sheet: Blatt1
Densitometric analysis of NMIIB protein band detected by Western Blot in WT and MYH10mut CMs
(values are integrals (area x mean density) of each band normalized to Actin and relative to WT)
	OD
WT_1	107.298
WT_2	92.7024
MYH102mut_1	39.2534
MYH102mut_2	50.3744
Average
WT	100
MYH10mut	44.8139
SD
WT	10.3204
MYH10mut	7.86376
SEM
WT	5.95849
MYH10mut	4.54014
