# Supplementary material for: Interplay of cell–cell contacts and RhoA/MRTF‐A signaling regulates cardiomyocyte identity
Source: EMBO J. 2018 May 15;37(12):e98133. doi: 10.15252/embj.201798133 (PMC6003642; doi:10.15252/embj.201798133)
Supplement: Supplementary file 3 — Source Data for Expanded View and Appendix [file EMBJ-37-e98133-s003.zip › Source_Data_EV_figures/EMBOJ-2017-98133R_SourceDataForFigureEV1a.xlsx]

## Sheet: Blatt1
PKP2 expression in WT and PKP2mut CMs by qRT-PCR (values normalized to GAPDH and relative to WT)
WT_1	0.972888
WT_2	1.13398
WT_3	0.893132
PKP2mut_1	1.11701
PKP2mut_2	0.728623
PKP2mut_3	0.840573
Average
WT	1
PKP2mut	0.895403
SD
WT	0.122692
PKP2mut	0.199916
SEM
WT	0.0708361
PKP2mut	0.115421
