# Supplementary material for: Interplay of cell–cell contacts and RhoA/MRTF‐A signaling regulates cardiomyocyte identity
Source: EMBO J. 2018 May 15;37(12):e98133. doi: 10.15252/embj.201798133 (PMC6003642; doi:10.15252/embj.201798133)
Supplement: Supplementary file 3 — Source Data for Expanded View and Appendix [file EMBJ-37-e98133-s003.zip › Source_Data_EV_figures/EMBOJ-2017-98133R_SourceDataForFigureEV1b.xlsx]

## Sheet: Blatt1
Densitometric analysis of wild-type PKP2 protein band detected by Western Blot in WT and PKP2mut CMs
(values are integrals (area x mean density) of each band normalized to Pan-Cadherin and relative to WT)
	OD
WT_1	86.1944
WT_2	98.9826
WT_3	114.823
PKP2mut_1	47.6918
PKP2mut_2	43.0626
PKP2mut_3	51.0081
Average
WT	100
PKP2mut	47.2541
SD
WT	14.3414
PKP2mut	3.99079
SEM
WT	8.28
PKP2mut	2.30408
