# Supplementary material for: Interplay of cell–cell contacts and RhoA/MRTF‐A signaling regulates cardiomyocyte identity
Source: EMBO J. 2018 May 15;37(12):e98133. doi: 10.15252/embj.201798133 (PMC6003642; doi:10.15252/embj.201798133)
Supplement: Supplementary file 3 — Source Data for Expanded View and Appendix [file EMBJ-37-e98133-s003.zip › Source_Data_EV_figures/EMBOJ-2017-98133R_SourceDataForFigureEV1d.xlsx]

## Sheet: Blatt1
Gene Expression during culture of WT and PKP2mut CMs (values normalized to GAPDH and relative to WT 0d)
	APOPTOTIC GENES												WHITE FAT GENES								BROWN FAT GENES
	FAS				BAX				BIM				NRIP1				FBN1				CIDEA				ELOVL3				UCP1
	d0	d14	d28		d0	d14	d28		d0	d14	d28		d0	d14	d28		d0	d14	d28		d0	d14	d28		d0	d14	d28		d0	d14	d28
WT_1	0.955795	1.11686	2.59034		0.818496	1.13928	1.91019		0.917889	0.996175	1.48191		0.950211	1.08505	0.236102		1.04415	0.396058	0.326987		0.882892	0.614937	0.224455		1.28847	1.82494	1.05426		0.939917	0.915826	0.245413
WT_2	0.905303	1.05303	1.50386		1.00548	1.10001	1.56379		0.861959	0.971147	1.31275		1.16781	1.08694	0.192698		1.03614	0.430467	0.330846		1.17756	0.59329	0.159848		0.791214	1.38647	1.17524		1.04852	1.04085	0.305282
WT_3	1.1389	1.32848	1.92321		1.17602	1.10891	1.29521		1.22015	1.30639	1.60011		0.881975	0.470617	0.335478		0.919711	0.697567	0.403148		0.939548	1.21039	0.590742		0.920319	1.48232	1.33102		1.01156	1.09199	0.835236
PKP2mut_1	0.956332	1.12045	1.59104		0.958371	0.992925	1.70107		1.19301	1.02144	1.44753		1.49323	0.99083	0.25591		1.10829	0.73176	0.414508		0.676532	1.62742	2.62391		0.537403	2.01127	2.36706		1.07011	2.05996	2.79844
PKP2mut_2	1.02802	1.24274	2.17204		1.00044	1.0349	1.2654		0.994871	1.0678	1.45982		1.59598	0.845361	0.310015		1.12499	0.69259	0.441255		0.72258	1.60256	1.02846		0.312727	2.08165	2.96556		1.23779	2.13864	2.98203
PKP2mut_3	0.789031	1.73162	1.96386		0.985636	1.11427	1.31154		1.41907	0.962695	2.17371		0.877724	0.536779	0.141042		1.03839	0.508251	0.326072		1.05641	2.28586	2.44016		1.06366	1.52999	1.7064		1.81548	1.57881	1.74945
Average	d0	d14	d28		d0	d14	d28		d0	d14	d28		d0	d14	d28		d0	d14	d28		d0	d14	d28		d0	d14	d28		d0	d14	d28
WT	1	1.16612	2.0058		1	1.11607	1.58973		1	1.09124	1.46492		1	0.880868	0.254759		1	0.50803	0.35366		1	0.806205	0.325015		1	1.56457	1.18684		1	1.01622	0.461977
PKP2mut	0.92446	1.36494	1.90898		0.981483	1.04737	1.42601		1.20231	1.01731	1.69369		1.32231	0.79099	0.235656		1.09056	0.6442	0.393945		0.818507	1.83862	2.03084		0.63793	1.8743	2.34634		1.37446	1.9258	2.50998
SD
WT	0.122913	0.14418	0.547929		0.178827	0.0205913	0.30831		0.192697	0.186745	0.144432		0.149282	0.355289	0.0731959		0.0696471	0.165042	0.0429013		0.156358	0.350201	0.232382		0.258025	0.230516	0.138748		0.0552173	0.0906265	0.324635
PKP2mut	0.122639	0.32339	0.294362		0.0213403	0.061624	0.23933		0.21225	0.0526736	0.41576		0.388436	0.231857	0.086288		0.0459408	0.119353	0.0602817		0.207312	0.387527	0.872942		0.385427	0.30025	0.629837		0.391029	0.303071	0.664997
SEM
WT	0.0709638	0.0832425	0.316347		0.103246	0.0118884	0.178003		0.111254	0.107817	0.0833878		0.086188	0.205126	0.0422597		0.0402107	0.0952873	0.0247691		0.0902735	0.202189	0.134166		0.148971	0.133089	0.080106		0.0318797	0.0523232	0.187428
PKP2mut	0.0708059	0.186709	0.16995		0.0123208	0.0355787	0.138177		0.122543	0.0304111	0.240039		0.224264	0.133863	0.0498184		0.0265239	0.0689088	0.0348037		0.119692	0.223739	0.503993		0.222526	0.173349	0.363637		0.225761	0.174978	0.383936
