# Supplementary material for: Interplay of cell–cell contacts and RhoA/MRTF‐A signaling regulates cardiomyocyte identity
Source: EMBO J. 2018 May 15;37(12):e98133. doi: 10.15252/embj.201798133 (PMC6003642; doi:10.15252/embj.201798133)
Supplement: Supplementary file 3 — Source Data for Expanded View and Appendix [file EMBJ-37-e98133-s003.zip › Source_Data_EV_figures/EMBOJ-2017-98133R_SourceDataForFigureEV1e.xlsx]

## Sheet: Blatt1
Gene Expression during culture of WT and PKP2mut CMs and wt iPSC-derived brown/beige adipocytes (values normalized to GAPDH and relative to wt iPSCs)
	UCP1	PPARg	ELVOL3	DIO2	TMEM26	EPSTI1
WT_1	0.814395	9.93555	3.47786	10.0882	3.57107	8.61709
WT_2	0.861486	11.3012	4.05275	13.9636	3.52435	4.2865
WT_3	1.23456	10.4824	4.34302	10.719	3.04672	6.79889
PKP2mut_1	2.04004	24.4981	6.03018	15.2528	31.2061	18.7615
PKP2mut_2	2.6081	35.6517	6.1697	18.3524	11.9601	17.0264
PKP2mut_3	1.81164	59.9131	6.90576	15.6414	27.3062	15.2011
Adipocytes_1	2.09711	29.5831	6.13005	23.6227	42.7857	19.7927
Adipocytes_2	2.58112	46.9613	8.47962	16.5241	18.7154	18.1086
Adipocytes_3	1.99875	50.5241	7.02744	27.2843	42.7857	18.0459
Average
WT	0.970148	10.573	3.95788	11.5903	3.38071	6.56749
PKP2mut	2.15326	40.021	6.36854	16.4155	23.4908	16.9963
Adipocytes	2.22566	42.3562	7.21237	22.477	34.7623	18.6491
SD
WT	0.230197	0.687304	0.440315	2.07942	0.290189	2.17455
PKP2mut	0.410122	18.1073	0.470443	1.68862	10.1745	1.78039
Adipocytes	0.311744	11.2043	1.18565	5.47082	13.897	0.990947
SEM
WT	0.132904	0.396815	0.254216	1.20055	0.16754	1.25548
PKP2mut	0.236784	10.4542	0.27161	0.974924	5.87424	1.02791
Adipocytes	0.179985	6.46883	0.684535	3.15858	8.02342	0.572123
