# Supplementary material for: Interplay of cell–cell contacts and RhoA/MRTF‐A signaling regulates cardiomyocyte identity
Source: EMBO J. 2018 May 15;37(12):e98133. doi: 10.15252/embj.201798133 (PMC6003642; doi:10.15252/embj.201798133)
Supplement: Supplementary file 3 — Source Data for Expanded View and Appendix [file EMBJ-37-e98133-s003.zip › Source_Data_EV_figures/EMBOJ-2017-98133R_SourceDataForFigureEV1f.xlsx]

## Sheet: Blatt1
Gene Expression of PKP2mut CMs and wt iPSC-derived brown/beige adipocytes at basal conditions and after treatment with 8-Br-cAMP (values normalized to GAPDH and relative to basal conditions in each group)
	PRDM16			DIO2			CD137			PGC1a
	basal	after 8-Br-cAMP		basal	after 8-Br-cAMP		basal	after 8-Br-cAMP		basal	after 8-Br-cAMP
WT_1	1.11143	2.80599		0.929167	2.18906		1.10647	5.31128		0.991659	3.68462
WT_2	1.1761	2.43262		1.11799	1.64036		0.461806	4.96763		1.06542	5.65339
WT_3	0.712475	2.47274		0.952842	2.22485		1.43173	4.75241		0.942926	5.31407
Adipocytes_1	1.0471	3.52763		1.05097	6.31735		1.11579	2.44151		0.831703	1.7097
Adipocytes_2	1.06762	3.89845		1.21388	5.58447		0.893334	4.29831		0.813628	2.66095
Adipocytes_3	0.885277	3.2816		0.735155	5.36925		0.990872	3.30619		1.35467	2.62431
Average
PKP2mut	1	2.57045		1	2.01809		1	5.01044		1	4.88402
Adipocytes	1	3.56923		1	5.75703		1	3.34867		1	2.33165
SD
PKP2mut	0.251095	0.204969		0.102867	0.327615		0.493648	0.281883		0.0616694	1.05248
Adipocytes	0.0998815	0.31052		0.243396	0.497048		0.111511	0.929133		0.307285	0.538941
SEM
PKP2mut	0.14497	0.118339		0.0593903	0.189148		0.285008	0.162745		0.0356048	0.607649
Adipocytes	0.0576666	0.179279		0.140525	0.286971		0.0643808	0.536435		0.177411	0.311158
