# Supplementary material for: Interplay of cell–cell contacts and RhoA/MRTF‐A signaling regulates cardiomyocyte identity
Source: EMBO J. 2018 May 15;37(12):e98133. doi: 10.15252/embj.201798133 (PMC6003642; doi:10.15252/embj.201798133)
Supplement: Supplementary file 3 — Source Data for Expanded View and Appendix [file EMBJ-37-e98133-s003.zip › Source_Data_EV_figures/EMBOJ-2017-98133R_SourceDataForFigureEV4a.xlsx]

## Sheet: Blatt1
WT1 expression in WT and PKP2mut CMs by qRT-PCR (values normalized to GAPDH and relative to WT)
WT_1	0.643926
WT_2	1.86215
WT_3	0.493926
PKP2mut_1	2.13823
PKP2mut_2	3.16788
PKP2mut_3	4.04045
Average
WT	1
PKP2mut	3.11552
SD
WT	0.750399
PKP2mut	0.952192
SEM
WT	0.433243
PKP2mut	0.549748
