# Supplementary material for: Interplay of cell–cell contacts and RhoA/MRTF‐A signaling regulates cardiomyocyte identity
Source: EMBO J. 2018 May 15;37(12):e98133. doi: 10.15252/embj.201798133 (PMC6003642; doi:10.15252/embj.201798133)
Supplement: Supplementary file 3 — Source Data for Expanded View and Appendix [file EMBJ-37-e98133-s003.zip › Source_Data_EV_figures/EMBOJ-2017-98133R_SourceDataForFigureEV5a.xlsx]

## Sheet: Blatt1
Quantification of WT1+/PPARg+/mG+ Cardiomyocytes
	AAV9-NLS-WT1/PPARg_1					AAV9-NLS-WT1					AAV9-PPARg
	Mouse_1	Mouse_2	Mouse_3			Mouse_1	Mouse_2	Mouse_3			Mouse_1	Mouse_2	Mouse_3
WT1+/PPARg+_1	39	12	41
WT1+/PPARg+_2	67	20	52
WT1+/PPARg+_3	45	15	38
WT1+_1	3	2	12			63	14	35
WT1+_2	6	4	14			43	21	28
WT1+_3	5	6	11			29	46	20
PPARg+_1	5	1	4								30	17	42
PPARg+_2	7	6	7								74	54	34
PPARg+_3	6	3	9								27	38	51
Average
WT1+/PPARg+	50.3333	15.6667	43.6667	36.5556
WT1+	4.66667	4	12.3333	7		45	27	27.6667	33.2222		52	35.5	38	41.8333
PPARg+	6	3.33333	6.66667	5.33333
SD
WT1+/PPARg+	14.7422	4.04145	7.37111	18.0493
WT1+	1.52753	2	1.52753	4.272		17.088	16.8226	7.50555	15.3605
PPARg+	1	2.51661	2.51661	2.39792							26.3122	18.5562	8.5049	16.991
SEM
WT1+/PPARg+	6.01644
WT1+	1.424					5.12016
PPARg+	0.799305										5.66367
