# Supplementary material for: Interplay of cell–cell contacts and RhoA/MRTF‐A signaling regulates cardiomyocyte identity
Source: EMBO J. 2018 May 15;37(12):e98133. doi: 10.15252/embj.201798133 (PMC6003642; doi:10.15252/embj.201798133)
Supplement: Supplementary file 5 — Source Data for Figure 1 [file EMBJ-37-e98133-s004.zip › Source_data_Fig_1C.xlsx]

## Sheet: Blatt1
% of cTNT+/ORO+ cells over time in culture
	0d	7d	14d	21d	28d
WT_1	0	0.909091	3.63636	15	18.7143
WT_2	0.833333	1.66667	2.85714	18.3333	22.5455
WT_3	0	1.42857	3.33333	24.2857	38.5714
Average	0.277778	1.33478	3.27561	19.2063	26.6104
SD	0.481125	0.3874	0.392804	4.70401	10.5342
SEM	0.277778	0.223665	0.226785	2.71586	6.08192
PKP2mut_1	1.66667	5.71429	23.6891	38.6835	87.3847
PKP2mut_2	0	4.91803	15.6847	26.4567	52.4857
PKP2mut_3	0	5.6	14.9736	31.5674	75.2846
Average	0.555556	5.41077	18.1158	32.2358	71.7183
SD	0.96225	0.430534	4.83969	6.14071	17.7207
SEM	0.555556	0.248569	2.79419	3.54534	10.2311
