# Supplementary material for: Interplay of cell–cell contacts and RhoA/MRTF‐A signaling regulates cardiomyocyte identity
Source: EMBO J. 2018 May 15;37(12):e98133. doi: 10.15252/embj.201798133 (PMC6003642; doi:10.15252/embj.201798133)
Supplement: Supplementary file 5 — Source Data for Figure 1 [file EMBJ-37-e98133-s004.zip › Source_data_Fig_1D.xlsx]

## Sheet: Blatt1
sarcomere organization pattern in cTNT+/ORO+ cells
(% of cTNT+/ORO+ cells of individual sarcomeric classes)
WT	7d	14d	21d	28d
organized sarcomeres	95.56	85	69.5	61.5
disorganized sarcomeres	4.44	15	27.5	32
loss of sarcomeres	0	0	3	6.5
PKP2mut
organized sarcomeres	80	40.8	8	2.5
disorganized sarcomeres	20	56.7	69.5	56
loss of sarcomeres	0	2.5	22.5	41.5
