# Supplementary material for: Interplay of cell–cell contacts and RhoA/MRTF‐A signaling regulates cardiomyocyte identity
Source: EMBO J. 2018 May 15;37(12):e98133. doi: 10.15252/embj.201798133 (PMC6003642; doi:10.15252/embj.201798133)
Supplement: Supplementary file 5 — Source Data for Figure 1 [file EMBJ-37-e98133-s004.zip › Source_data_Fig_1E.xlsx]

## Sheet: Blatt1
% of adipocyte-like cells over time during culture of WT and PKP2mut CMs
	0d	7d	14d	21d	28d
WT_1	0	0.00333333	0	0.00333333	2.6087
WT_2	0	0.00333333	0.00333333	0	0.0166667
WT_3	0	0.00333333	0	0.00666666	3.47826
Average	0	0.00333333	0.00111111	0.00333333	2.03454
SD	0	5.31148e-19	0.0019245	0.00333333	1.8008
SEM	0	3.06659e-19	0.00111111	0.0019245	1.0397
PKP2mut_1	0	0.00333333	1	9.16667	53.5714
PKP2mut_2	0	0.00666666	1.66667	7.27273	25.8571
PKP2mut_3	0	0	2.85714	14.4286	49.0678
Average	0	0.00333333	1.84127	10.2893	42.8321
SD	0	0.00333333	0.940803	3.70766	14.8722
SEM	0	0.0019245	0.543173	2.14062	8.58648
