# Supplementary material for: Interplay of cell–cell contacts and RhoA/MRTF‐A signaling regulates cardiomyocyte identity
Source: EMBO J. 2018 May 15;37(12):e98133. doi: 10.15252/embj.201798133 (PMC6003642; doi:10.15252/embj.201798133)
Supplement: Supplementary file 5 — Source Data for Figure 1 [file EMBJ-37-e98133-s004.zip › Source_data_Fig_1F.xlsx]

## Sheet: Blatt1
Gene Expression during culture of WT and PKP2mut CMs (values normalized to GAPDH and relative to WT 0d)
	TNNT2				ACTC1				MYH7				TCF21				PPARg				CEBPa				PRDM16				FABP4				ADIPOQ
	d0	d14	d28		d0	d14	d28		d0	d14	d28		d0	d14	d28		d0	d14	d28		d0	d14	d28		d0	d14	d28		d0	d14	d28		d0	d14	d28
WT_1	1.02438	0.546179	0.571924		0.81684	0.672673	0.559526		0.5627	0.442742	0.433105		1.28905	0.36101	0.676101		1.1098	0.503094	1.79894		1.2207	0.700426	0.967775		0.52313	1.72392	0.771663		1.18507	0.197049	0.980729		1.30141	0.589298	1.60862
WT_2	1.12591	0.770088	0.632569		1.22657	0.707463	0.613581		1.05628	0.63551	0.343192		1.24334	0.699677	0.99496		1.22332	0.892331	1.54328		1.15022	0.997006	1.57801		2.02714	0.673987	0.237104		1.1494	0.513621	1.88162		1.11444	1.49486	0.511257
WT_3	0.849712	0.565518	0.568801		0.956592	0.601079	0.442478		1.38102	0.436299	0.349191		0.467604	0.568689	0.554558		0.666881	0.872817	1.29671		0.629088	0.562726	0.50451		0.449734	1.04452	0.282054		0.66553	0.911163	1.31128		0.584154	1.28857	1.36465
PKP2mut_1	0.886194	0.527117	0.473683		0.849936	0.37611	0.382406		0.788885	0.220628	0.195019		1.87256	1.98758	3.39417		1.6096	2.82011	7.41502		2.07887	2.07695	3.42761		27.7717	26.131	23.6931		0.631138	1.14649	5.80854		0.740679	1.89805	4.73043
PKP2mut_2	0.652181	0.412823	0.405928		0.772029	0.362745	0.378857		0.836703	0.0715025	0.070501		1.84364	3.62646	2.10214		2.05822	2.48897	5.56392		1.62174	2.0813	3.12207		20.601	30.6007	18.1066		0.334326	0.980321	3.30987		1.49486	1.73018	2.51406
PKP2mut_3	1.16231	0.460699	0.286557		0.97582	0.509455	0.377259		0.946181	0.349191	0.266801		2.13334	1.85774	2.30236		2.40677	4.07331	5.03695		1.8006	2.15307	2.47623		14.7403	19.1576	34.3132		0.980321	1.54979	7.57149		1.45369	0.589298	2.851
Average	d0	d14	d28		d0	d14	d28		d0	d14	d28		d0	d14	d28		d0	d14	d28		d0	d14	d28		d0	d14	d28		d0	d14	d28		d0	d14	d28
WT	1	0.627262	0.591098		1	0.660405	0.538528		1	0.50485	0.375163		1	0.543125	0.741873		1	0.756081	1.54631		1	0.753386	1.01676		1	1.14748	0.430274		1	0.540611	1.39121		1	1.12424	1.16151
PKP2mut	0.900229	0.466879	0.388723		0.865928	0.416103	0.379507		0.857256	0.213774	0.17744		1.94985	2.49059	2.59956		2.02487	3.12746	6.00529		1.83373	2.10377	3.00864		21.0377	25.2964	25.371		0.648595	1.22554	5.5633		1.22974	1.40584	3.36516
SD
WT	0.139705	0.124069	0.0359491		0.208284	0.0542426	0.0874629		0.412054	0.113201	0.050269		0.461634	0.170774	0.227449		0.29402	0.21931	0.251133		0.323146	0.221931	0.538423		0.890282	0.532484	0.296505		0.290208	0.357821	0.455734		0.372068	0.474619	0.576194
PKP2mut	0.255354	0.0573972	0.0947421		0.102833	0.0811207	0.00263437		0.0806367	0.138971	0.0993238		0.159567	0.985828	0.695401		0.399633	0.83569	1.24897		0.230357	0.0427511	0.48573		6.52666	5.76704	8.23257		0.323351	0.292849	2.14136		0.424043	0.712113	1.19429
SEM
WT	0.0806586	0.0716311	0.0207552		0.120253	0.031317	0.0504967		0.2379	0.0653565	0.0290228		0.266525	0.0985967	0.131318		0.169753	0.126619	0.144992		0.186569	0.128132	0.310859		0.514005	0.30743	0.171187		0.167552	0.206588	0.263118		0.214814	0.274021	0.332666
PKP2mut	0.147429	0.0331383	0.0546994		0.0593704	0.046835	0.00152095		0.0465556	0.0802349	0.0573446		0.0921258	0.569168	0.40149		0.230728	0.482486	0.721091		0.132997	0.0246823	0.280437		3.76817	3.3296	4.75308		0.186687	0.169077	1.23632		0.244821	0.411138	0.689526
