# Supplementary material for: Interplay of cell–cell contacts and RhoA/MRTF‐A signaling regulates cardiomyocyte identity
Source: EMBO J. 2018 May 15;37(12):e98133. doi: 10.15252/embj.201798133 (PMC6003642; doi:10.15252/embj.201798133)
Supplement: Supplementary file 5 — Source Data for Figure 1 [file EMBJ-37-e98133-s004.zip › Source_data_Fig_1H.xlsx]

## Sheet: Blatt1
Glycerol release in WT and PKP2mut cells at 8-week culture
	no forskolin	with forskolin
WT1_1	3.99436	8.3118
WT1_2	5.13864	6.2085
WT1_3	4.04981	6.05257
PKP2mut_1	7.61691	10.456
PKP2mut_2	7.27727	12.6114
PKP2mut_3	9.50407	12.5724
Average	no forskolin	with forskolin
WT	4.39427	6.85762
PKP2mut	8.13275	11.8799
SD
WT	0.645244	1.26177
PKP2mut	1.19968	1.23335
SEM
WT	0.372532	0.728482
PKP2mut	0.692634	0.712073
