# Supplementary material for: Interplay of cell–cell contacts and RhoA/MRTF‐A signaling regulates cardiomyocyte identity
Source: EMBO J. 2018 May 15;37(12):e98133. doi: 10.15252/embj.201798133 (PMC6003642; doi:10.15252/embj.201798133)
Supplement: Supplementary file 6 — Source Data for Figure 3 [file EMBJ-37-e98133-s005.zip]

Archive with 7 entries (6 files):
- Source_data_Fig_3C.xlsx
- __MACOSX/
- __MACOSX/._Source_data_Fig_3C.xlsx
- Source_data_Fig_3D.xlsx
- __MACOSX/._Source_data_Fig_3D.xlsx
- Source_data_Fig_3H.pdf
- __MACOSX/._Source_data_Fig_3H.pdf
