# Supplementary material for: Interplay of cell–cell contacts and RhoA/MRTF‐A signaling regulates cardiomyocyte identity
Source: EMBO J. 2018 May 15;37(12):e98133. doi: 10.15252/embj.201798133 (PMC6003642; doi:10.15252/embj.201798133)
Supplement: Supplementary file 6 — Source Data for Figure 3 [file EMBJ-37-e98133-s005.zip › Source_data_Fig_3C.xlsx]

## Sheet: Blatt1
Gene Expression during early differentiation of Isl1_CreXR26_YFP mouse ESCs (values normalized to GAPDH and relative to 0d EBs)
	Isl1					Nkx2-5					Gata4
	0d	3d	4d	5d		0d	3d	4d	5d		0d	3d	4d	5d
Experiment 1	1.28165	4.08236	33.0815	137.826		1.53282	1.58891	3.05218	79.5945		1.64771	3.25649	86.3974	84.6663
Experiment 2	1.29747	0.882705	29.3208	203.242		0.849001	1.59393	2.21889	26.437		1.16899	3.3996	72.2045	87.119
Experiment 3	0.708433	2.82275	21.0975	176.473		1.04282	1.98961	3.15161	87.5623		0.485188	5.94207	56.623	60.5274
Experiment 4	0.712446	1.44819	34.1592	134.7		0.575361	1.57122	2.26795	26.1999		0.698105	1.48228	20.0317	67.7719
Average	1	2.309	29.4148	163.06		1	1.68592	2.67266	54.9484		1	3.52011	58.8141	75.0212
SD	0.334422	1.43574	5.92002	32.8407		0.403671	0.202697	0.497702	33.2188		0.517772	1.83509	28.5716	12.9358
SEM	0.167211	0.71787	2.96001	16.4204		0.201835	0.101348	0.248851	16.6094		0.258886	0.917546	14.2858	6.46792
