# Supplementary material for: Interplay of cell–cell contacts and RhoA/MRTF‐A signaling regulates cardiomyocyte identity
Source: EMBO J. 2018 May 15;37(12):e98133. doi: 10.15252/embj.201798133 (PMC6003642; doi:10.15252/embj.201798133)
Supplement: Supplementary file 6 — Source Data for Figure 3 [file EMBJ-37-e98133-s005.zip › Source_data_Fig_3D.xlsx]

## Sheet: Blatt1
Gene Expression at day 4 of differentiation of Isl1_CreXR26_YFP mouse ESCs (values are normalized to GAPDH and relative to 0d EBs)
	Isl1			Nkx2-5			Gata4
	YFP+ cells	YFP- cells		YFP+ cells	YFP- cells		YFP+ cells	YFP- cells
Experiment 1	306.98	3.19098		21.0478	8.23061		35.9819	3.608
Experiment 2	202.936	5.13157		14.4543	9.2151		8.84155	27.3847
Experiment 3	452.822	3.79789		32.386	3.41078		48.6781	13.9456
Average	320.912	4.04015		22.6294	6.95216		31.1672	14.9794
SD	125.524	0.992716		9.06986	3.10618		20.35	11.922
SEM	72.4715	0.573145		5.23649	1.79336		11.7491	6.88319
