# Supplementary material for: Interplay of cell–cell contacts and RhoA/MRTF‐A signaling regulates cardiomyocyte identity
Source: EMBO J. 2018 May 15;37(12):e98133. doi: 10.15252/embj.201798133 (PMC6003642; doi:10.15252/embj.201798133)
Supplement: Supplementary file 7 — Source Data for Figure 4 [file EMBJ-37-e98133-s006.zip › Source_data_Fig_4G.xlsx]

## Sheet: Blatt1
Gene Expression during culture of WT CMs infected with control GFP or PPARgOE lentivirus (values normalized to GAPDH and relative to GFP-infection 0d)
	TNNT2				ACTC1				MYH7				PPARg				CEBPa				FABP4				ADIPOQ				UCP1				ELOVL3
	d0	d14	d21		d0	d14	d21		d0	d14	d21		d0	d14	d21		d0	d14	d21		d0	d14	d21		d0	d14	d21		d0	d14	d21		d0	d14	d21
GFP_1	0.856421	0.546007	0.6979		0.694503	0.393941	0.441551		0.959183	0.697327	0.178922		1.07336	0.538357	0.875049		0.505876	2.08429	0.719245		1.07307	2.14332	0.756675		0.310989	1.33722	3.27759		1.104	0.202634	0.119754		0.345654	0.501702	0.438243
GFP_2	0.902933	0.76429	0.650577		0.96993	0.661381	0.418922		1.08634	0.753671	0.386652		1.32826	0.808957	0.508259		0.785594	2.11002	0.795071		1.13308	0.800651	0.419675		0.973623	0.296486	0.992635		1.24742	0.474127	0.112021		0.333256	1.65222	0.76764
GFP_3	1.24065	0.763919	0.655511		1.33557	0.630887	0.414761		0.954474	0.840376	0.303803		0.598381	0.838647	0.429293		1.70853	2.07118	0.994509		0.793854	1.59499	3.51237		1.71539	0.152781	0.902398		0.648576	0.945957	0.329888		2.32109	1.01249	0.847627
PPARgOE_1	0.694522	0.333207	0.390445		0.540795	0.137791	0.103095		1.088	0.0099121	0.0277149		0.355356	908.055	526.006		3.60464	40.8724	61.6469		2.74812	46236.5	118855		0.953256	16.4126	37.2517		0.918624	155.799	68.1313		0.459553	4.75058	11.2457
PPARgOE_2	0.988143	0.403486	0.332976		0.783797	0.162832	0.198492		1.43941	0.111052	0.00970879		2.06986	1398.18	962.762		0.925918	31.3883	36.798		2.54708	99688.9	120097		0.678883	35.8508	63.0374		1.08369	199.362	111.064		0.159497	9.31918	13.3624
PPARgOE_3	1.06836	0.416732	0.349555		0.868473	0.165862	0.162629		1.47967	0.132605	0.0139085		1.55858	1474.42	960.03		2.05076	24.5552	34.707		1.01378	96748	122995		2.92682	40.9569	67.1323		0.253586	200.234	115.885		0.460669	4.78594	13.8135
Average	d0	d14	d21		d0	d14	d21		d0	d14	d21		d0	d14	d21		d0	d14	d21		d0	d14	d21		d0	d14	d21		d0	d14	d21		d0	d14	d21
GFP	1	0.691405	0.667996		1	0.562069	0.425078		1	0.763791	0.289792		1	0.728654	0.6042		1	2.0885	0.836275		1	1.51298	1.56291		1	0.595495	1.72421		1	0.540906	0.187221		1	1.05547	0.684504
PPARgOE	0.917007	0.384475	0.357659		0.731022	0.155495	0.154739		1.33569	0.084523	0.0171107		1.32793	1260.22	816.266		2.19377	32.272	44.384		2.10299	80891.1	120649		1.51965	31.0735	55.8071		0.751965	185.132	98.36		0.359906	6.28523	12.8072
SD
GFP	0.209699	0.125919	0.0260147		0.321588	0.146399	0.0144171		0.0748115	0.0720596	0.104571		0.370428	0.165469	0.237861		0.629342	0.0197563	0.142182		0.181032	0.675079	1.69667		0.702571	0.646357	1.34602		0.312676	0.376134	0.123613		1.14411	0.57646	0.216986
PPARgOE	0.196807	0.0448906	0.029579		0.170095	0.0154066	0.0481852		0.215452	0.0655074	0.00942051		0.880218	307.357	251.376		1.34508	8.19443	14.9866		0.948627	30047.8	2124.6		1.22634	12.9508	16.1994		0.439429	25.4064	26.2895		0.17356	2.62753	1.37095
SEM
GFP	0.12107	0.0726992	0.0150196		0.185669	0.0845237	0.0083237		0.0431925	0.0416036	0.0603741		0.213867	0.0955336	0.137329		0.363351	0.0114063	0.082089		0.104519	0.389757	0.979574		0.40563	0.373175	0.777128		0.180524	0.217161	0.0713682		0.660555	0.332819	0.125277
PPARgOE	0.113627	0.0259176	0.0170774		0.0982042	0.00889502	0.0278197		0.124392	0.0378207	0.00543894		0.508194	177.453	145.132		0.77658	4.73106	8.65253		0.54769	17348.1	1226.64		0.708028	7.47714	9.35271		0.253704	14.6684	15.1783		0.100205	1.51701	0.791519
