# Supplementary material for: Interplay of cell–cell contacts and RhoA/MRTF‐A signaling regulates cardiomyocyte identity
Source: EMBO J. 2018 May 15;37(12):e98133. doi: 10.15252/embj.201798133 (PMC6003642; doi:10.15252/embj.201798133)
Supplement: Supplementary file 7 — Source Data for Figure 4 [file EMBJ-37-e98133-s006.zip › Source_data_Fig_4H.xlsx]

## Sheet: Blatt1
Gene Expression during culture of WT CMs infected with PPARgOE or PPARg/NLS-WT1OE lentivirus (values normalized to GAPDH and relative to PPARgOE)
	TNNT2					ACTC1					MYH7					PPARg					FABP4					ADIPOQ
	d7	d12	d16	d21		d7	d12	d16	d21		d7	d12	d16	d21		d7	d12	d16	d21		d7	d12	d16	d21		d7	d12	d16	d21
PPARgOE_1	1.27021	0.966781	0.837073	1.03372		1.08327	1.07849	1.11952	0.984864		0.8411	0.882692	1.1612	0.848264		0.910157	0.874376	0.893889	0.928485		0.701817	1.10744	1.06301	0.935168		0.847426	0.579636	1.16161	1.29669
PPARgOE_2	0.683147	1.03144	1.14768	0.973361		1.04413	0.903819	1.14717	0.974407		0.764108	0.900178	1.04973	1.49618		0.859988	0.939605	1.04853	0.836739		0.596613	0.970448	1.27629	0.861365		0.915391	1.13478	1.20349	1.2446
PPARgOE_3	1.04664	1.00178	1.01524	0.992918		0.872602	1.0177	0.733304	1.04073		1.39479	1.21713	0.789067	0.655554		1.22985	1.18602	1.05758	1.23478		1.70157	0.922117	0.660696	1.20347		1.23718	1.28558	0.634908	0.458704
PPARg/NLS-WT1OE_1	1.10349	1.37598	0.472939	0.755889		0.48572	0.348349	0.406375	0.825475		0.251887	0.423602	0.171279	0.46345		1.7883	2.29728	1.18663	1.92966		1.89338	2.53858	6.89743	1.44974		1.52982	4.20766	2.99825	0.457529
PPARg/NLS-WT1OE_2	1.08618	1.33215	0.412031	0.765804		0.564715	0.358242	0.389308	1.13618		0.231478	0.633266	0.294271	1.09352		1.73663	1.69129	1.42926	1.90534		1.94311	2.80426	6.74846	2.13761		0.57501	2.6152	2.36251	1.05697
PPARg/NLS-WT1OE_3	0.928818	0.866794	0.36707	0.964362		0.640955	0.514095	0.342668	1.12959		0.623754	0.599397	0.189415	0.286079		2.30503	2.15327	1.64726	1.87677		2.43271	4.04916	6.6782	2.20671		1.28143	1.00383	2.24003	1.09296
PPARg/shWT1_1	3.49991	5.36698	2.36498	4.12916		2.93294	2.12087	2.22058	2.07505		5.54543	5.30529	4.71651	3.81197		0.956766	1.10583	0.801941	1.20631		0.77858	0.501083	0.607648	0.0548466		0.330967	0.156629	0.158947	0.0249587
PPARg/shWT1_2	2.87711	2.72841	1.59044	1.82159		2.15972	3.5816	2.15104	1.60814		2.17875	5.25279	3.41911	6.39341		1.4658	1.06775	0.83504	0.866817		0.461137	0.294445	0.610794	0.544611		0.403114	0.34451	0.194376	0.0279208
PPARg/shWT1_3	3.50307	3.14435	1.47343	2.57576		2.61706	3.93389	3.4724	1.51414		2.7102	5.81763	4.72584	5.78467		0.959023	1.07503	0.612049	0.532905		0.401443	0.667376	0.531654	0.508474		0.213819	0.239504	0.24326	0.0271922
PPARg/shWT1_4	2.01233	3.00968	1.48872	2.22699		1.79613	3.32293	2.70717	1.90573		3.75028	4.82317	2.46463	5.70247		1.20885	0.870989	0.584173	0.80057		0.62919	0.484871	0.631458	0.618694		0.431314	0.199025	0.171546	0.0228349
Average	d7	d12	d16	d21		d7	d12	d16	d21		d7	d12	d16	d21		d7	d12	d16	d21		d7	d12	d16	d21		d7	d12	d16	d21
PPARgOE	1	1	1	1		1	1	1	1		1	1	1	1		1	1	1	1		1	1	1	1		1	1	1	1
PPARg/NLS-WT1OE	1.0395	1.19164	0.417346	0.828685		0.563797	0.406895	0.37945	1.03042		0.36904	0.552088	0.218322	0.614351		1.94332	2.04728	1.42105	1.90392		2.08974	3.13067	6.77469	1.93135		1.12875	2.6089	2.5336	0.869152
PPARg/shWT1OE	2.9731	3.56236	1.72939	2.68837		2.37646	3.23982	2.6378	1.77577		3.54617	5.29972	3.83152	5.42313		1.14761	1.0299	0.708301	0.85165		0.567587	0.486944	0.595388	0.431656		0.344803	0.234917	0.192032	0.0257267
SD
PPARgOE	0.296298	0.0323665	0.155865	0.0307969		0.112053	0.0886673	0.231379	0.0356586		0.34406	0.188243	0.190987	0.440377		0.200634	0.164365	0.092006	0.208433		0.60985	0.0961285	0.312598	0.18003		0.208199	0.371772	0.316871	0.469499
PPARg/NLS-WT1OE	0.0962393	0.28218	0.0531344	0.117604		0.0776219	0.0929691	0.0329776	0.177514		0.220825	0.112553	0.0663966	0.424347		0.314317	0.316591	0.230425	0.0264769		0.298067	0.806453	0.111946	0.418516		0.495376	1.60192	0.407033	0.35693
PPARg/shWT1OE	0.704908	1.2155	0.426894	1.00875		0.500435	0.786872	0.608929	0.260134		1.48407	0.407253	1.09871	1.11744		0.242887	0.107218	0.128457	0.27702		0.170537	0.152551	0.0437827	0.255361		0.0970096	0.0805172	0.0371665	0.00230319
SEM
PPARgOE	0.171068	0.0186868	0.089989	0.0177806		0.0646936	0.0511921	0.133587	0.0205875		0.198643	0.108682	0.110266	0.254252		0.115836	0.0948962	0.0531197	0.120339		0.352097	0.0554998	0.180479	0.103941		0.120204	0.214643	0.182946	0.271065
PPARg/NLS-WT1OE	0.0555638	0.162917	0.0306772	0.0678988		0.044815	0.0536757	0.0190396	0.102488		0.127493	0.0649826	0.0383341	0.244997		0.181471	0.182784	0.133036	0.0152864		0.172089	0.465606	0.0646318	0.24163		0.286006	0.924871	0.235001	0.206074
PPARg/shWT1OE	0.352454	0.60775	0.213447	0.504375		0.250217	0.393436	0.304464	0.130067		0.742035	0.203627	0.549355	0.558721		0.121443	0.053609	0.0642285	0.13851		0.0852684	0.0762757	0.0218914	0.127681		0.0485048	0.0402586	0.0185833	0.0011516
‚
