# Supplementary material for: Interplay of cell–cell contacts and RhoA/MRTF‐A signaling regulates cardiomyocyte identity
Source: EMBO J. 2018 May 15;37(12):e98133. doi: 10.15252/embj.201798133 (PMC6003642; doi:10.15252/embj.201798133)
Supplement: Supplementary file 8 — Source Data for Figure 5 [file EMBJ-37-e98133-s007.zip]

Archive with 3 entries (2 files):
- Source_data_Fig_5C.xlsx
- __MACOSX/
- __MACOSX/._Source_data_Fig_5C.xlsx
