# Supplementary material for: Interplay of cell–cell contacts and RhoA/MRTF‐A signaling regulates cardiomyocyte identity
Source: EMBO J. 2018 May 15;37(12):e98133. doi: 10.15252/embj.201798133 (PMC6003642; doi:10.15252/embj.201798133)
Supplement: Supplementary file 8 — Source Data for Figure 5 [file EMBJ-37-e98133-s007.zip › Source_data_Fig_5C.xlsx]

## Sheet: Blatt1
qRT-PCR analyses of H3K4me3-, H3K27me3-, and H3K27ac-ChIP on p1 and p2 peaks at the PPARg locus in WT and PKP2mut CMs and human adipocytes
peak 1						peak 2
	H3K4me3	H3K27me3	H3K27ac				H3K4me3	H3K27me3	H3K27ac
WT_1	0.828225	0.901341	1.12757			WT_1	0.938181	0.896572	1.21867
WT_2	1.17177	1.09866	0.872432			WT_2	1.06182	1.10343	0.781331
PKP2mut_1	0.789765	0.180522	3.23376			PKP2mut_1	1.57903	0.0431736	3.03807
PKP2mut_2	0.409318	0.273961	2.74349			PKP2mut_2	1.5207	0.0724582	2.90715
adipo_1	0.689583	0.2427	6.49763			adipo_1	2.3591	0.170944	4.17162
adipo_2	1.10626	0.13271	4.58466			adipo_2	1.96311	0.0998006	3.18249
Average	H3K4me3	H3K27me3	H3K27ac			Average	H3K4me3	H3K27me3	H3K27ac
WT	1	1	1			WT	1	1	1
PKP2mut	0.599542	0.227242	2.98863			PKP2mut	1.54987	0.0578159	2.97261
adipo	0.897923	0.187705	5.54115			adipo	2.1611	0.135372	3.67705
SD						SD
WT	0.242926	0.139526	0.180408			WT	0.0874254	0.146269	0.309244
PKP2mut	0.269016	0.0660718	0.346673			PKP2mut	0.0412433	0.0207073	0.0925751
adipo	0.294638	0.0777748	1.35268			adipo	0.280012	0.0503057	0.699417
SEM						SEM
WT	0.171775	0.0986594	0.127568			WT	0.0618191	0.103428	0.218669
PKP2mut	0.190223	0.0467198	0.245135			PKP2mut	0.0291634	0.0146423	0.0654604
adipo	0.208341	0.0549951	0.956487			adipo	0.197998	0.0355715	0.494562
