# Supplementary material for: Interplay of cell–cell contacts and RhoA/MRTF‐A signaling regulates cardiomyocyte identity
Source: EMBO J. 2018 May 15;37(12):e98133. doi: 10.15252/embj.201798133 (PMC6003642; doi:10.15252/embj.201798133)
Supplement: Supplementary file 9 — Source Data for Figure 6 [file EMBJ-37-e98133-s008.zip › Source_data_Fig_6B.xlsx]

## Sheet: Blatt1
active and total RhoA measurements (OD)
	0d			1d
	RhoA-GTP	RhoA-total	RhoA-GTP/RhoA-total	RhoA-GTP	RhoA-total	RhoA-GTP/RhoA-total
WT_1	0.0945	0.097	0.974227	0.0895	0.0815	1.09816
WT_2	0.094	0.0875	1.07429	0.113	0.1025	1.10244
WT_3	0.0485	0.0415	1.16867	0.1375	0.1215	1.13169
Average			1.0724			1.11076
SD			0.0972377			0.0182477
SEM			0.0561402			0.0105353
PKP2mut_1	0.0745	0.155	0.480645	0.077	0.2	0.385
PKP2mut_2	0.081	0.156	0.519231	0.095	0.173	0.549133
PKP2mut_3	0.128	0.145	0.882759	0.1135	0.2665	0.425891
Average			0.627545			0.453341
SD			0.221862			0.0854403
SEM			0.128092			0.049329
