# Supplementary material for: Interplay of cell–cell contacts and RhoA/MRTF‐A signaling regulates cardiomyocyte identity
Source: EMBO J. 2018 May 15;37(12):e98133. doi: 10.15252/embj.201798133 (PMC6003642; doi:10.15252/embj.201798133)
Supplement: Supplementary file 9 — Source Data for Figure 6 [file EMBJ-37-e98133-s008.zip › Source_data_Fig_6C.xlsx]

## Sheet: Blatt1
Quantification of G-actin/F-actin ratio in WT and PKP2mut CMs
	WT d0			PKP2mut d0			WT d7			PKP2mut d7
cell number	Diff/Phall		cell number	Diff/Phall		cell number	Diff/Phall		cell number	Diff/Phall
1	0.636187		1	1.29067		1	0.344615		1	1.38636
2	0.575163		2	1.851		2	0.656093		2	1.7724
3	0.240991		3	1.13919		3	0.411517		3	0.896
4	0.311321		4	0.880952		4	0.345808		4	1.16578
5	1.0472		5	1.17476		5	1.24826		5	1.46852
6	1.71839		6	0.964706		6	1.01655		6	1.11034
7	0.50858		7	1.17865		7	0.944928		7	1.74709
8	0.873618		8	1.18526		8	0.318548		8	2.02395
9	0.825086		9	1.0438		9	0.760436		9	1.30537
10	0.674271					10	0.455986
Average	0.741081		Average	1.18989		Average	0.650274		Average	1.43065
SD	0.422335		SD	0.277864		SD	0.330261		SD	0.361703
SEM	0.133554		SEM	0.0926214		SEM	0.104438		SEM	0.120568
