# Supplementary material for: Interplay of cell–cell contacts and RhoA/MRTF‐A signaling regulates cardiomyocyte identity
Source: EMBO J. 2018 May 15;37(12):e98133. doi: 10.15252/embj.201798133 (PMC6003642; doi:10.15252/embj.201798133)
Supplement: Supplementary file 9 — Source Data for Figure 6 [file EMBJ-37-e98133-s008.zip › Source_data_Fig_6D.xlsx]

## Sheet: Blatt1
Quantification of nuclear/cytoplasmic ratio of GFP signal intensity in WT and PKP2mut CMs infected with MRTF-A-GFP lentivirus
	WT				PKP2mut
cell number	20% serum	1h adipo		cell number	20% serum	1h adipo
1	2.43566	3.33163		1	2.05562	1.0073
2	3.2726	1.99054		2	2.64016	1.06034
3	2.01692	1.19487		3	1.20721	0.859259
4	3.41618	1.47106		4	0.910714	0.664846
5	1.00025	0.80137		5	0.873303	0.625
6	0.981335	0.817518		6	1.69159	1.04027
7	0.881517	0.899083		7	1.18056	0.95679
8	0.673913	0.498423		8	0.903732	0.861538
9	0.550143	0.555205		9	1.25134	0.662921
10	1.80048	1.80269		10	1.14516	0.874317
11	1.1194	0.932143		11	1.47368	0.965517
12	1.47339	1.73333		12	0.860825	0.711111
13	1.87902	2.06278		13	1.03483	0.735
14	2.1591	1.86044		14	1.22773	1.09074
15	2.45518	1.60166		15	2.89808	0.816737
16	1.87273	1.25032		16	1.79661	1.01274
17	2.14834	1.32638		17	0.594771	0.572954
18	1.47501	1.11711		18	2.86171	1.11538
19	1.55444	1.11561		19	1.22368	0.928571
20	2.37721	2.41965		20	0.953125	0.78481
21	3.50019	2.26176		21	1.30389	0.93739
22	4.33139	2.62386		22	1.37864	0.926347
23	0.978322	0.828358		23	1.32611	0.948687
24	3.32077	2.35953		24	1.19048	1.31724
25	1.52868	0.972219		25	1.0229	0.795181
26	1.99998	1.38582		26	1.01399	0.98125
27	1.45969	1.05961		27	3.04319	1.01635
28	1.65626	1.55736		28	0.943662	0.990385
29	2.00371	1.00468		29	1.26577	0.934594
30	0.904762	1		30	0.941552	0.991071
31	1.04653	0.862226		31	1.11834	1.22302
32	0.854495	0.793		32	1.80352	1
33	1.52635	1.00366		33	1.31724	1.20968
34	1.63717	1.3867		34	2.31244	0.946277
35	1.48696	1.53465		35	1.78891	0.820359
36	2.915	2.35417		36	1.05314	0.757282
37	2.21518	2.42609		37	2.51753	1.51332
38	1.75908	1.24778
39	1.23659	0.889943
40	0.648515	0.666667
41	1.10195	1.14384
42	1.05714	0.921951
43	0.868552	0.849028
44	1.35114	0.947368
45	1.52892	1.2747
46	1.10678	0.977612
47	0.718196	0.712418
48	1.65027	1.58697
49	0.901235	0.58871
50	1.30141	1
51	1.25862	0.774725
52	1.51429	1.26812
53	1.15286	1.04412
54	1.82546	1.19462
55	2.86666	1.35053
56	1.45183	0.982332
57	1.06379	1.14067
58	0.922535	0.954248
59	3.10601	1.84834
60	1.2449	1.26718
Average	1.67575	1.31379		Average	1.46286	0.93661
SD	0.817608	0.580408		SD	0.641339	0.19255
SEM	0.105553	0.0749303		SEM	0.105436	0.0316549
