# Supplementary material for: Interplay of cell–cell contacts and RhoA/MRTF‐A signaling regulates cardiomyocyte identity
Source: EMBO J. 2018 May 15;37(12):e98133. doi: 10.15252/embj.201798133 (PMC6003642; doi:10.15252/embj.201798133)
Supplement: Supplementary file 9 — Source Data for Figure 6 [file EMBJ-37-e98133-s008.zip › Source_data_Fig_6E.xlsx]

## Sheet: Blatt1
Quantification of nuclear/cytoplasmic ratio of GFP signal intensity in WT and PKP2mut CMs infected with MRTF-A-GFP lentivirus
	WT				PKP2mut
cell number	before LMB	after LMB		cell number	before LMB	after LMB
1	1.02362	2.22672		1	0.546763	0.57377
2	0.993353	1.85144		2	0.919708	1.32468
3	0.985527	1.87981		3	1.64516	0.342029
4	0.993941	2.02608		4	0.559242	0.674784
5	1.00488	1.96036		5	0.855072	2.23163
6	1.32335	3.50044		6	0.85906	1.28571
7	1.06897	2.16582		7	1.02655	1.33867
8	1.02985	1.92798		8	0.47352	0.890977
9	0.963964	1.71524		9	0.909091	1.32453
10	1.08738	1.66394		10	0.796296	0.894309
11	1.01818	1.36681		11	0.823529	0.681222
12	0.778325	1.45775		12	0.682353	0.650833
13	1.13333	1.46154		13	0.919708	1.02289
14	1.05128	1.31932		14	0.819355	1.32106
15	0.984615	1.25455		15	0.927007	1.62551
16	1.15596	1.39033		16	0.940299	1.49656
17	0.985816	1.85149		17	0.939394	1.38211
18	1.25967	2.28777		18	0.902098	1.175
19	0.965686	1.42038		19	0.833333	0.887931
20	0.942308	1.42177		20	0.993631	0.862069
21	0.944134	1.70543		21	0.931193	1.42872
22	1.04	1.68595		22	0.995459	1.30024
23	1.01744	2.04505		23	0.640816	1.09697
24	0.967532	1.63997		24	1	1.10879
25	1.41007	2.22955		25	1.01667	1.39382
26	1.07576	1.86884		26	0.954839	1.21101
27	1.01149	1.60331		27	0.780142	0.984818
28	1.04651	1.54128		28	0.843023	1.01639
29	1.2956	1.336		29	0.785235	1.21782
30	0.965116	1.81818		30	0.828495	1.36536
31	0.778846	1.42647		31	0.45679	0.722973
32	0.845771	1.22368		32	0.879699	1.11125
33	0.928571	1.67982		33	0.725418	1.11765
34	0.928571	1.42177		34	0.802672	0.728872
35	0.752577	1.1203		35	0.850328	1.30964
36	1	1.57166		36	0.746048	0.874219
37	0.950704	1.5233		37	0.924325	1.21533
38	1.17647	1.74194		38	0.887235	1.63761
39	1.16667	2.13913		39	0.931128	1.53864
40	0.927083	2.57798		40	1.02232	1.38243
41	0.784615	1.67901		41	0.952455	1.14526
42	1.10219	2.09986		42	0.632653	0.994475
43	0.906977	2.05263		43	0.888867	1.29171
44	0.902703	1.1875		44	0.876348	1.00569
45	1	1.59767		45	0.897767	1.41022
46	0.744318	1.59701		46	0.441463	0.847666
47	1.07692	2.07139		47	0.678117	1.34559
48	0.984	2.36276		48	0.671958	0.881423
49	1.1791	2.99468		49	0.600969	1
50	0.791139	1.90396		50	0.64721	1.44444
51	1.12879	2.24911		51	0.616573	1.4
52	1.09167	1.42359		52	0.367347	0.786765
53	1.112	1.85529		53	1.10438	2.38929
54	0.993103	1.69903		54	0.935484	1.48039
55	0.983471	1.76111		55	0.944444	1.68581
56	1	1.41926		56	0.858333	1.60699
57	1	1.69361		57	0.925	1.37288
58	0.990909	1.26523		58	1.02326	1.96923
59	0.804054	1.15		59	0.916213	2.01383
60	0.974619	1.09677		60	0.73399	0.473282
61	1.06612	1.48323		61	0.789157	2.60417
62	0.905923	1.90588		62	1.15333	1.00735
63	1.06061	1.6212		63	0.972222	1.00815
64	0.932773	1.26274		64	1.0566	1.01419
65	1.04511	1.56063
66	0.879365	1.33871
67	0.958154	2.06673
68	1.19477	1.46921
69	1.16022	1.88758
70	1.1009	1.53512
71	2.58398	3.62893
72	1.06121	2.20794
73	0.977799	2.33409
74	1.17948	1.47008
75	1.13646	2.08646
76	1.27948	2.37138
77	1.03285	1.56577
78	0.985911	1.57146
79	1.10414	1.52989
80	1.10891	2.27619
81	0.957712	1.52587
82	0.8715	1.72321
83	0.886957	2.2459
84	1.18462	1.70213
85	1.11232	1.95098
86	1.45102	2.76867
87	1.37287	2.42904
88	1.55286	2.37881
89	1.4026	2.52108
90	1.02386	1.59271
91	0.892784	2.44127
92	0.913014	1.97134
93	1.22177	3.30377
94	0.91283	1.90733
95	1.09479	2.48477
96	0.820535	1.88881
97	1.24448	1.86595
98	0.918182	2.03805
99	0.869518	1.28328
100	0.990991	1.8793
101	0.991486	1.46352
102	0.938854	1.81064
103	1.17186	1.60282
104	0.92733	1.5894
105	0.986724	1.60507
Average	1.04757	1.83196		Average	0.844643	1.21762
SD	0.21343	0.476259		SD	0.194047	0.423059
SEM	0.0208286	0.0614847		SEM	0.0242559	0.0528824
