# Supplementary material for: Interplay of cell–cell contacts and RhoA/MRTF‐A signaling regulates cardiomyocyte identity
Source: EMBO J. 2018 May 15;37(12):e98133. doi: 10.15252/embj.201798133 (PMC6003642; doi:10.15252/embj.201798133)
Supplement: Supplementary file 9 — Source Data for Figure 6 [file EMBJ-37-e98133-s008.zip › Source_data_Fig_6G.xlsx]

## Sheet: Blatt1
% of GFP+ and GFP- Adipocyte-like cells at 28d after MRTF-A-GFP overexpression in PKP2mut CMs
	% GFP-	% GFP+		tot cell number	n of GFP-	n of GFP+
Exp_1	96.5116	3.61446		258	249	9
Exp_2	83.0986	20.339		284	236	48
Exp_3	92.2819	8.36364		298	275	23
Average	90.6307	10.7724
SD	6.85727	8.61852
SEM	3.95905	4.97591
% of GFP+ and GFP- PPARg+ cells at 28d after MRTF-A-GFP overexpression in PKP2mut CMs
	% GFP-	% GFP+		tot cell number	n of GFP-	n of GFP+
Exp_1	92.381	8.24742		105	97	8
Exp_2	97.8261	2.22222		92	90	2
Exp_3	81.6514	22.4719		109	89	20
Average	90.6195	10.9805
SD	8.22997	10.3978
SEM	4.75158	6.00319
