# Supplementary material for: Interplay of cell–cell contacts and RhoA/MRTF‐A signaling regulates cardiomyocyte identity
Source: EMBO J. 2018 May 15;37(12):e98133. doi: 10.15252/embj.201798133 (PMC6003642; doi:10.15252/embj.201798133)
Supplement: Supplementary file 10 — Source Data for Figure 7 [file EMBJ-37-e98133-s009.zip › Source_data_Fig_7C.xlsx]

## Sheet: Blatt1
% of adipocyte-like cells at 28d culture of WT CMs in presence of the ROCK inhibitor Y-27632
	%	tot cell number	adipocyte number
WT_Untreated_1	1.0582	189	3
WT_Untreated_2	1.95122	205	4
WT_Untreated_3	2.42718	206	5
Average	1.8122
SD	0.694999
SEM	0.401258
WT_ROCKi_1	3.42857	175	9
WT_ROCKi_2	5.26316	190	10
WT_ROCKi_3	10.1322	227	19
Average	6.27463
SD	3.46437
SEM	2.00015
