# Supplementary material for: Interplay of cell–cell contacts and RhoA/MRTF‐A signaling regulates cardiomyocyte identity
Source: EMBO J. 2018 May 15;37(12):e98133. doi: 10.15252/embj.201798133 (PMC6003642; doi:10.15252/embj.201798133)
Supplement: Supplementary file 10 — Source Data for Figure 7 [file EMBJ-37-e98133-s009.zip › Source_data_Fig_7F.xlsx]

## Sheet: Blatt1
Quantification of G-actin/F-actin ratio in WT and MYH10mut CMs
	WT d0			MYH10mut d0
cell number	Diff/Phall		cell number	Diff/Phall
1	0.558659		1	0.811787
2	0.834087		2	1.15955
3	0.804992		3	0.939153
4	0.15544		4	0.783242
5	0.762376		5	0.652997
6	0.891247		6	1.20758
7	0.751938		7	1.01253
8	0.864078		8	0.803571
9	0.448805		9	1.28821
10	0.165975		10	0.953347
11	0.619926		11	0.427683
			12	1.93994
			13	0.72973
Average	0.623411		Average	0.97764
SD	0.265665		SD	0.37379
SEM	0.080101		SEM	0.103671
