# Supplementary material for: Interplay of cell–cell contacts and RhoA/MRTF‐A signaling regulates cardiomyocyte identity
Source: EMBO J. 2018 May 15;37(12):e98133. doi: 10.15252/embj.201798133 (PMC6003642; doi:10.15252/embj.201798133)
Supplement: Supplementary file 10 — Source Data for Figure 7 [file EMBJ-37-e98133-s009.zip › Source_data_Fig_7G.xlsx]

## Sheet: Blatt1
Quantification of nuclear/cytoplasmic ratio of GFP signal intensity in WT and MYH10mut CMs infected with MRTF-A-GFP lentivirus
	WT				MYH10mut
cell number	20% serum	1h adipo		cell number	20% serum	1h adipo
1	1.72988	1.5		1	0.795918	0.790055
2	3.05811	2.14406		2	0.796255	0.823067
3	1.98162	1.46058		3	1.99458	0.972801
4	1.50273	1.06654		4	4.20664	0.515176
5	1.64002	1.57472		5	1.45196	0.890304
6	1.95345	1.51259		6	0.857968	0.678026
7	2.90413	1.4857		7	3.28366	1.50854
8	2.48681	1.20217		8	0.880756	0.603918
9	1.98331	2.33778		9	1.8529	0.948827
10	1.38897	1.42342		10	1.8895	0.982555
11	2.45451	1.9933		11	1.44227	0.893816
12	1.63665	1.37836		12	1.37203	0.877301
13	1.85896	1.41659		13	1.04884	0.875969
14	1.69122	1.4529		14	1.55986	0.862069
15	1.69093	1.34386		15	2.33057	1.07843
16	1.4627	1.53922		16	2.10339	0.760274
17	0.659574	0.886555		17	0.51296	0.635838
18	1.06767	0.975248		18	1.63034	0.866667
19	1.62144	1.74038		19	1.27602	1.0084
20	2.18754	2.24106		20	1.74409	0.98373
21	1.42703	1.11256		21	1.29337	0.702915
22	1.33366	1.07615		22	1.79537	1.08226
23	1.51052	1.25877		23	1.88198	0.925
24	0.654472	0.752577		24	1.32767	0.829787
25	2.22968	1.44543		25	1.35035	0.703911
26	1.13976	0.977678		26	3.98867	1.17168
27	1.50872	1.11538		27	1.73456	0.913847
28	2.31792	2.04631		28	1.5283	0.73224
29	2.85435	2.26023		29	1.40829	0.838889
30	2.52677	1.84599		30	1.88655	0.907858
31	2.23442	1.14996		31	0.824818	0.557621
32	1	0.828571		32	1.53269	0.737976
33	0.944	0.758621		33	1.61737	0.789474
34	1.06	0.897638		34	1.4349	1.00735
35	0.834437	0.903226		35	1.42635	0.80916
36	1.62442	1.29965		36	1.98316	1.01786
37	1.1004	0.963303		37	2.18486	1.02088
38	1.41803	0.695		38	1.45242	0.821138
39	1.05785	0.994012		39	1.47941	0.820312
40	1.42201	1.4027		40	0.917995	0.937984
41	1.46767	1.55578		41	3.26397	0.977927
42	3.63753	2.14643		42	1.96058	0.796303
43	1.49928	1.63601		43	1.93114	1.02073
44	2.0086	0.957384		44	2.60032	0.964076
45	3.66289	2.06277		45	0.834081	0.891803
46	1.16376	1.11238		46	1.81579	0.587209
47	1.23894	1.01961		47	1.00075	0.775
48	0.97788	0.806202		48	1.16655	0.793893
49	1.94995	1.47053		49	1.15198	0.929825
50	1.07732	0.853333		50	1.4212	0.939315
51	0.64557	1.05128		51	2.54754	1.10772
52	0.807436	0.913043		52	1.20782	0.975002
53	0.8	0.786207		53	1.20382	0.868
54	1.83981	1.43407
55	1.6116	1.14704
Average	1.66449	1.33474		Average	1.66387	0.877561
SD	0.699343	0.439337		SD	0.747517	0.16741
SEM	0.0942995	0.0592402		SEM	0.102679	0.0229956
