# Supplementary material for: Interplay of cell–cell contacts and RhoA/MRTF‐A signaling regulates cardiomyocyte identity
Source: EMBO J. 2018 May 15;37(12):e98133. doi: 10.15252/embj.201798133 (PMC6003642; doi:10.15252/embj.201798133)
Supplement: Supplementary file 10 — Source Data for Figure 7 [file EMBJ-37-e98133-s009.zip › Source_data_Fig_7J.xlsx]

## Sheet: Blatt1
% of adipocyte-like cells at 28d culture of WT and MYH10mut CMs
	%	tot cell number	adipocyte number
WT_1	1.0582	189	2
WT_2	2.28571	175	4
WT_3	2.46305	203	5
Average	1.93566
SD	0.765055
SEM	0.441704
MYH10mut_1	22.0339	177	39
MYH10mut_2	31.875	160	51
MYH10mut_3	36.612	183	67
Average	30.1736
SD	7.43649
SEM	4.29346
